# Supplementary material for: Nano-Drugs Based on Nano Sterically Stabilized Liposomes for the Treatment of Inflammatory Neurodegenerative Diseases
Source: PLoS One. 2015 Jul 6;10(7):e0130442. doi: 10.1371/journal.pone.0130442 (PMC4492950; doi:10.1371/journal.pone.0130442)
Supplement: S1 Dataset — (XLSX) [file pone.0130442.s004.xlsx]

## Sheet: Sheet1
Comparison of the therapeutic efficacy of 50 and 10mg/kg NSSL-MPS in the acute EAE mice model
Group A
study day	10		11		12		13		14		15		16		17
Ear Tag	weight	score	weight	score	weight	score	weight	score	weight	score	weight	score	weight	score	weight	score
101	14.9	1	13.8	1.5	12.8	1	12.8	1.5	13.8	1.5	13.5	0	14.1	0	14.6	0
106	13.7	3	12.6	4	11.8	4	12.4	4	11.3	4	12.7	4	14.1	4	15.6	3
109	16	0	15	0	14.1	1	13.1	2	12.9	1.5	12.6	2	13.1	0	13.6	0
114	15.7	0	15.7	0	14.4	1.5	13.5	1	13	1	12.8	0	13.5	0	14.3	0
115	14.7	0	13.9	0	12.6	1.5	11.5	1	12.3	1	12.8	0	12.8	0	13.3	0
117	15.2	0	14.3	2	13.1	0	12.5	1	13.1	0	13.5	0	14.4	0	15.2	0
122	13.6	0	12.9	1.5	12.1	1.5	12.8	1.5	13.3	0	13.3	0	14.1	0	14.9	0
127	12.7	1	12.6	1.5	13	1	12.9	0	13.5	0	13.1	0	13.4	0	13.5	0
130	13.1	2	13	2	13.7	1	13.8	0	14.4	0	14.5	0	14.5	0	14.8	0
131	15.3	0	14.6	1.5	14.3	0	14.7	0	14.9	0	15.3	0	15.2	0	15.5	0
study day	19		20		23		27
Ear Tag	weight	score	weight	score	weight	score	weight	score	weight	score	weight	score	weight	score	weight	score
101	15.6	0	15.6	0	16.2	0	17.9	0
106	14.9	3	15.7	3	15.5	2	14.2	3
109	14.6	0	14.8	0	16	0	17.1	0
114	14.7	0	15	0	15.7	0	16.7	0
115	14.4	0	14.4	0	14.8	0	15.8	0
117	15.9	0	16.2	0	16.4	0	17.2	0
122	15.5	0	15.2	0	16	0	16.5	0
127	15	0	14.8	0	15.9	0	16.8	0
130	15.2	0	15.3	0	15.8	0	17.1	0
131	16.5	0	16.2	0	17.4	0	17.4	0
Group B
study day	10		11		12		13		14		15		16		17
Ear Tag	weight	score	weight	score	weight	score	weight	score	weight	score	weight	score	weight	score	weight	score
103	14.3	0	14.4	0	14.7	0	14.2	0	14.8	0	14.7	0	14.9	0	15.5	0
104	12.8	2	13.1	3	13.7	2	14	1	14.6	0	14.5	0	14.6	0	15.1	0
105	16.9	0	16.4	0	15.2	0	14.5	0	14.6	0	13.8	0	14.4	0	14.8	0
107	17	0	16.5	0	16	0	15	0	14.8	0	14.4	0	14.7	0	15.2	0
113	13.3	1.5	12.3	1.5	13.3	1.5	12.7	3	13.6	1.5	13.5	0	13.9	0	14.4	0
118	14	0	14.3	0	14.4	0	14.4	0	14.4	0	14	0	14.1	0	14.3	0
120	15.5	0	14.5	0	14.4	0	14.2	0	14.5	0	13.9	0	14.3	0	15.3	0
124	16.8	0	15.7	0	15.6	0	15.2	1	16.1	0	15.7	0	15.9	0	16.5	0
126	13.8	1.5	13.1	1.5	13.1	2	13.1	1.5	13.9	1.5	13.5	1	13.6	1	13.8	0
129	16.1	0	15.5	0	15.2	0	14.6	0	14.5	0	13.9	0	14.1	0	14.5	0
study day	19		20		23		27
Ear Tag	weight	score	weight	score	weight	score	weight	score	weight	score	weight	score	weight	score	weight	score
103	16.3	0	16.4	0	17.5	0	18	0
104	15.6	0	15.4	0	15.8	0	17	0
105	16.1	0	16.1	0	16.7	0	18	0
107	13.2	2	12.5	2	15.5	0	16.2	0
113	15.2	0	15.3	0	16.2	0	17.1	0
118	15	0	15	0	15.8	0	16.7	0
120	15.5	0	15.6	0	16.4	0	17.1	0
124	17	0	15.4	0	18.2	0	17.9	0
126	14.9	0	15.3	0	16.2	0	17.1	0
129	14.9	0	15	0	16.4	0	17.1	0
Group C
study day	10		11		12		13		14		15		16		17
Ear Tag	weight	score	weight	score	weight	score	weight	score	weight	score	weight	score	weight	score	weight	score
102	13.6	2	12.2	4	12.3	5	Ϯ	X	X	X	X	X	X	X	X	X
108	13.2	4	12.7	4	12.5	3	13.6	2	14	2	14.4	1.5	14.6	0	14.8	0
110	12.5	1.5	11.6	3	11.7	3	12	2	12.6	2	12.7	2	12.6	2	13	2
111	11.5	4	11.6	4	11.8	3	13	2	13.7	2	13.8	1.5	13.7	0	14.2	0
112	16.2	0	15.8	1	14.2	5	12.8	4	12.4	4	11.8	4	12.2	3	12	3
116	15	0	13.7	2	12.6	4	12	4	11.9	4	11.4	4	12	3	13.1	3
119	15.5	0	14.4	4	14.4	5	14.9	5	14.9	5	15.4	5	15.7	5	Ϯ	X
121	14.1	0	12.6	0	12.1	1.5	11.9	2	12.5	2	13.2	1.5	13.5	0	13.9	0
123	18.3	0	16.8	0	15.3	1.5	14.1	4	13.1	4	12.2	3	13.5	3	14.2	1.5
125	15	0	13.7	0	12.6	3	12.2	3	12.2	3	11.6	4	12.2	3	13.7	3
128	15.1	1.5	13.9	4	12.5	4	12.1	4	12.1	4	12.3	2	13.5	1.5	15.3	0
study day	19		20		23		27
Ear Tag	weight	score	weight	score	weight	score	weight	score	weight	score	weight	score	weight	score	weight	score
102	X	X	X	X	X	X	X	X
108	15.6	0	16	0	17.7	0	18.2	0
110	14	0	13.9	0	14.8	0	15.4	0
111	14.7	0	14.6	0	15.8	0	16	0
112	13.4	2	14.1	2	15.1	1	16	0
116	14.3	1	14.3	1	15.2	1	15.8	0
119	X	X	X	X	X	X	X	X
121	15.2	0	15.3	0	15.4	0	16.7	0
123	15.2	0	15.4	0	16.2	0	17.4	0
125	14.4	3	14.6	1.5	15.2	0	15.8	0
128	16.7	0	17.2	0	18.1	0	18.5	0
Ϯ sacrificed for ethical reasons / found dead
